# Supplementary material for: The formyl peptide receptor agonist FPRa14 induces differentiation of Neuro2a mouse neuroblastoma cells into multiple distinct morphologies which can be specifically inhibited with FPR antagonists and FPR knockdown using siRNA
Source: PLoS One. 2019 Jun 6;14(6):e0217815. doi: 10.1371/journal.pone.0217815 (PMC6553754; doi:10.1371/journal.pone.0217815)
Supplement: S1 Tables — (XLSX) [file pone.0217815.s002.xlsx]

## Sheet: Figure 2 Data
Figure 2A	FPRa14 (µM) vs % Differentiation
Incubation Time	24 h			48 h
	% Differentiation			% Differentiation
FPRa14 (µM)	mean	sem		mean	sem
0	2.4	1.08571		20.4	3.6
2	12.4	2.34286		24.2	4.17143
4	18.5	3.88571		32	4.05714
6	25.7	3.54286		64.9	4.8
8	59.6	4.05714		89.1	3.4
10	87	5.42857		93.3	3.65714
Figure 2B	FPRa14 (µM) vs Cell Perimeter (µm)
Incubation Time	24 h			48 h
	Cell Perimeter (µm)			Cell Perimeter (µm)
FPRa14 (µM)	mean	sem		mean	sem
0	88.8	8.32827		113.2	11.4718
2	95.9	11.6759		115.3	14.5745
4	109.5	14.4928		122	18.4936
6	125.5	19.3918		169.7	27.026
8	191	27.3118		268.2	34.3745
10	224.1	30.4145		292.1	31.231
Figure 2C	FPRa14 (µM) vs Cell Area (µm2)
Incubation Time	24 h			48 h
	Cell Area (µm2)			Cell Area (µm2)
FPRa14 (µM)	mean	sem		mean	sem
0	259.7	5.2664		438	8.40991
2	332.8	5.1031		413.5	9
4	340	8.2		427.2	10.6961
6	438.1	9.92043		552.3	11.3085
8	785.6	16.6974		1128.6	15.9625
10	821.2	16.0442		1392.6	18.2487
Figure 2D	FPRa14 (µM) vs Cell Counts (% Control)
Incubation Time	24 h			48 h
	Cell Counts (% Control)			Cell Counts (% Control)
FPRa14 (µM)	mean	sem		mean	sem
0	100	9.5		100	4.2
2	92.4528	5		102.4	6.9
4	101.887	7.1		80.8	9
6	105.66	6.5		77.6	8.8
8	84.9057	11.2		56.8	9
10	71.6981	6.4		59.2	7.8

## Sheet: Figure 3 Data
Figure 3B	FPRa14 (µM) vs % Differentiation by phenotype
Cell Phenotype	Type A		Type B		Type C
	% Differentiation		% Differentiation		% Differentiation
FPRa14 (µM)	mean		mean		mean
0	20.4		0		0
2	27		0		0
4	29.3		2.7		0
6	52.7		10.3		1.9
8	16.7		56.6		15.8
10	4.9		66.2		22.2
Figure 3C	FPRa14 stimulated Cell Perimeter (µm) vs Phenotype
Cell Phenotype	UD		Type A		Type B		Type C
	Cell Perimeter (µm)		Cell Perimeter (µm)		Cell Perimeter (µm)		Cell Perimeter (µm)
	mean	sem	mean	sem	mean	sem	mean	sem
	49.57	0.6	102.47	1.58	133.41	1.8	211.51	2.05
Figure 3D	FPRa14 stimulated Cell Area (µm2) vs Phenotype
Cell Phenotype	UD		Type A		Type B		Type C
	Cell Area (µm2)		Cell Area (µm2)		Cell Area (µm2)		Cell Area (µm2)
	mean	sem	mean	sem	mean	sem	mean	sem
	289.6	0.78	302	1.01	494.9	2.22	297.2	2.05

## Sheet: Figure 4 Data
Figure 4A	Timecourse of FPRa14 vs % Differentiation by phenotype
Cell Phenotype	Type A		Type B		Type C
	% Differentiation		% Differentiation		% Differentiation
Time (h)	mean		mean		mean
0	3.5		0		0
1	2.7		18.6		14.7
2	14		28.9		29.8
4	15.6		36.4		30.9
6	13.5		43		29
8	6.1		48.6		31.8
24	2.1		55.2		30.2
48	4.9		65		24.2
Figure 4B	Timecourse of FPRa14 (with removal after 1h) vs % Differentiation by phenotype
Cell Phenotype	Type A		Type B		Type C
	% Differentiation		% Differentiation		% Differentiation
Time (h)	mean		mean		mean
0	4.2		0		0
1	3		18.6		15.5
2	5.9		23.4		24.9
4	12.8		31.4		23.9
6	12.6		39.5		29.5
8	10.5		43.2		31.5
24	5.1		51.9		30
48	4.9		67		21

## Sheet: Figure 5 Data
Figure 5A	FPRa14 (µM) plus siRNA vs % Differentiation
Treatment	Control siRNA		Fpr1 siRNA		Fpr2 siRNA		Fpr1 siRNA + Fpr2 siRNA
	% Differentiation		% Differentiation		% Differentiation		% Differentiation
FPRa14 (µM)	mean	sem	mean	sem	mean	sem	mean	sem
0	1.8	0.8	2.2	0.8	2.9	1.1	2.2	0.5
2.5	13.8	2.4	11.4	2.9	16	2.5	3.9	1.1
5	24.9	3.3	23.7	3.6	25.9	3.6	10.1	2.3
10	82	4.9	78.5	4.8	86.6	5.9	25.7	4.3
Figure 5B	Phenotype vs FPRa14 plus siRNA % Differentiation
	Control siRNA		Fpr1 siRNA		Fpr2 siRNA		Fpr1 siRNA + Fpr2 siRNA
	% Differentiation		% Differentiation		% Differentiation		% Differentiation
Phenotype	mean	sem	mean	sem	mean	sem	mean	sem
Type A	4.5	1.24	5.2	2.55	5.7	1.55	5.3	1.34
Type B	56.5	2.19	66.1	4.15	57.3	5.34	11.8	2.18
Type C	23.3	1.92	5.3	0.85	23.6	2.78	5.3	1.82
Figure 5C	FPRa14 plus antagonists vs % Differentiation
	Boc-MLF		CSH		WRW4
	% Differentiation		% Differentiation		% Differentiation
Antagonist (µM)	mean	sem	mean	sem	mean	sem
0	88.5	3.4	88.9	3.31429	88.7	3.48571
5	39.4	2.74286	34.5	2.8	89	2.57143
10	31.2	2.91429	15.8	3.54286	87.8	3.54286
20	19	1.31429	10.2	3.14286	88.9	4.28571
40	17	0.914286	9.3	2.68571	87.2	2.68571
Figure 5D	FPR antagonist vs % Differentiation
	Control		Boc-MLF		CSH		WRW4
	mean	sem	mean	sem	mean	sem	mean	sem
% Differentiation	20.4	2.6	17.6	2.9	19	2.1	18.2	2.5

## Sheet: Figure 6 Data
Figure 6A	FPRa14 (mM) + siRNA vs Cell Viability (MTT)
Treatment	Control siRNA		Fpr1 siRNA		Fpr2 siRNA		Fpr1 siRNA + Fpr2 siRNA
	MTT (% Control)		MTT (% Control)		MTT (% Control)		MTT (% Control)
FPRa14 (mM)	mean	sem	mean	sem	mean	sem	mean	sem
0	100.8	1.7	100	2.2	100.2	2.2	101.5	3.5
0.0001	97.9	2.7	98.9	2.1	99.8	2.5	100.8	3.1
0.001	85.2	3.1	87.6	2.9	95.4	3.2	97.1	3.4
0.01	71.2	3.6	77.8	5.3	92.7	4.6	92.5	1.9
0.1	47.4	2.6	50.5	3.4	84.7	4.2	87.5	4
1	19.6	5.6	22.5	3.3	73.2	4.2	74.7	4.8
10	7.1	2.1	7.3	2.7	53.6	2.3	56.8	5.8
Figure 6B	FPRa14 (mM) + FPR1 antagonists vs Cell Viability (MTT)
Treatment	FPRa14		FPRa14 + Boc-MLF		FPRa14 + CSH
	MTT (% Control)		MTT (% Control)		MTT (% Control)
FPRa14 (mM)	mean	sem	mean	sem	mean	sem
0	100	3.4	100	4.6	100	0.7
0.0001	91.1	1.8	98.5	3.2	99.3	1.1
0.001	82.1	1.4	97.8	3.5	99.5	1.3
0.01	73.4	3	98	2.8	98.5	1
0.1	43.9	2.5	95	2.5	95.2	1.5
1	10.4	2.8	61.2	2.7	80.9	1.1
10	0	0.3	40.1	2.1	53.7	0.9
Figure 6C	FPRa14 (mM) + FPR2 antagonist vs Cell Viability (MTT)
Treatment	FPRa14		FPRa14 + WRW4
	MTT (% Control)		MTT (% Control)
FPRa14 (mM)	mean	sem	mean	sem
0	100	3.4	100	1.5
0.0001	91.1	1.8	98.3	0.7
0.001	82.1	1.4	96.9	1.1
0.01	73.4	3	87	3.5
0.1	43.9	2.5	80	3.5
1	10.4	2.8	65.3	3.4
10	0	0.3	24.7	1.2
Figure 6C	FPRa14 (10µM) + FPR2 antagonist (40µM) vs Cell Viability (MTT)
	FPRa14		FPRa14 + Boc-MLF		FPRa14 + CSH		FPRa14 + WRW4		SFM		Boc-MLF		CSH		WRW4
	mean	sem	mean	sem	mean	sem	mean	sem	mean	sem	mean	sem	mean	sem	mean	sem
MTT (% Control)	73.4	3	98	2.8	98.5	1	87	3.5	100	1.3	95.7	3.3	95.2	1.7	98.7	1.7
